# Supplementary material for: A Novel Regulator Participating in Nitrogen Removal Process of Bacillus subtilis JD-014
Source: Int J Mol Sci. 2021 Jun 18;22(12):6543. doi: 10.3390/ijms22126543 (PMC8234713; doi:10.3390/ijms22126543)
Supplement: Supplementary file 1 [file ijms-22-06543-s001.zip]

Archive with 1 entries (1 files):
- ijms-1216808-supplementary.pdf
